# Supplementary material for: S-nitrosylated PARIS Leads to the Sequestration of PGC-1α into Insoluble Deposits in Parkinson’s Disease Model
Source: Cells. 2022 Nov 19;11(22):3682. doi: 10.3390/cells11223682 (PMC9688248; doi:10.3390/cells11223682)
Supplement: Supplementary file 1 [file cells-11-03682-s001.zip]

Archive with 1 entries (1 files):
- cells-1940491-supplementary.pdf
